# Supplementary material for: Multiple Evolutionary Origins of Ubiquitous Cu2+ and Zn2+ Binding in the S100 Protein Family
Source: PLoS One. 2016 Oct 20;11(10):e0164740. doi: 10.1371/journal.pone.0164740 (PMC5072561; doi:10.1371/journal.pone.0164740)
Supplement: S1 Tree — Tree is in newick format. Sequence names are as in S1 Spreadsheet. Support values are aLRT/SH supports. (TXT) [file pone.0164740.s014.txt]

((((nurse-shark_unassigned_DLKub:0.79802111,((elephant-shark_unassigned_iCQRI:0.88111356,elephant-shark_unassigned_oKrJb:0.51561209)0.993000:0.87933181,(sa-lungfish_unassigned_Mauza:0.33045409,(bichir_unassigned_UbfvX:0.05404581,(african-lungfish_unassigned_gGZYK:0.45662444,sa-lungfish_unassigned_QADwG:0.03426665)0.977000:0.32074911)0.909000:0.48451293)0.911000:0.39560539)0.212000:0.10618731)0.795000:0.16205091,((nurse-shark_unassigned_ArNYU:0.56988134,spotted-catshark_unassigned_XDqPV:0.37178464)0.991000:1.04500362,(pufferfish_unassigned_kCSya:0.77748497,pufferfish_unassigned_hovYw:1.00484992)0.957000:0.82330790)0.754000:0.21050536)0.898000:0.21240150,((((((spotted-catshark_Z_LQcWj:1.21532365,(((sa-lungfish_A13/A14_hnYrX:0.16514518,african-lungfish_A13/A14_wopjh:0.30811120)0.973000:0.39734453,((caecilian_A13/A14_jsHHm:0.43865851,(((possum_A13_DXUYO:0.08565411,tasmanian-devil_A13_mNRMB:0.00000056)0.918000:0.07413611,(platypus_A13_TafhD:0.24896549,((mouse_A13_fMBYD:0.11459894,cow_A13_xOKRD:0.00000049)0.856000:0.02764388,(elephant_A13_YgBbu:0.02842994,(human_A13_qkalN:0.07539501,wallaby_A13_EjWXU:0.13322772)0.724000:0.04258511)0.767000:0.01486789)0.377000:0.01500175)0.783000:0.03242926)0.979000:0.22837877,(((python_A13_OdRxW:0.16986208,(gecko_A13_xAAQS:0.19589807,garter-snake_A13_awpvm:0.38793742)0.696000:0.07446112)0.405000:0.04650069,(skink_A13_sftJn:0.03479660,(emperor-penguin_A13_bxXiU:0.00000162,(chicken_A13_iGuHw:0.60308131,rock-pigeon_A13_MltTL:0.03402150)0.863000:0.05114377)0.997000:0.19969555)0.875000:0.06816075)0.812000:0.04617700,(corn-snake_A13_sCCog:0.43500212,(((emperor-penguin_A14_qoLdp:0.03707666,rock-pigeon_A14_AzZBi:0.04732395)0.907000:0.15636746,(corn-snake_A14_TRqhY:0.09508592,skink_A14_JvfYQ:0.15049084)0.724000:0.15018848)0.974000:0.47731874,((tasmanian-devil_A14_bjaPl:0.00000194,possum_A14_GJtwM:0.02495671)0.000000:0.00000168,(human_A14_nBrNR:0.00000177,(wallaby_A14_xOJWa:0.04763986,(cow_A14_qiRJD:0.01574502,(elephant_A14_DwQYw:0.00000057,mouse_A14_ItXkF:0.06558492)0.000000:0.00000001)0.000000:0.00000056)0.992000:0.12761338)0.874000:0.07920531)0.972000:0.44235606)0.993000:0.74383065)0.734000:0.06719732)0.855000:0.10540560)0.971000:0.26381083)0.127000:0.04772392,((green-odorous-frog_A13/A14_XJcYD:0.11770147,(cane-toad_A13/A14_QyhDR:0.00000001,rococo-toad_A13/A14_eNvXU:0.00000001)0.923000:0.18100460)0.861000:0.26308376,(newt_A13/A14_OPBLu:0.69376100,ezo-salamander_A13/A14_ALaEB:0.58275890)0.899000:0.31991100)0.831000:0.14572002)0.928000:0.29907572)0.965000:0.34724295,(((sturgeon_A13/A14_vYQwA:0.57165112,(gar_A13/A14_ccqII:0.08517528,((pufferfish_A13/A14_yDuHO:0.38025281,(pufferfish_A13/A14_xqRDT:0.84415076,zebrafish_A13/A14_NedvV:0.59893036)0.911000:0.34399197)0.669000:0.11117925,zebrafish_A13/A14_bLNMw:0.14830405)0.993000:0.59972183)0.895000:0.29299693)0.992000:0.56473118,(sturgeon_A13/A14_vAGgW:0.13156014,(gar_A13/A14_kxbWM:0.05736741,(cod_A13/A14_gjjHh:0.25884453,zebrafish_A13/A14_ufhEZ:0.20946625)0.911000:0.14356503)0.398000:0.08921928)0.903000:0.34727355)0.916000:0.41883331,((sturgeon_A16_HokWI:0.57444659,(bichir_A16_vAtDs:0.56310474,((pufferfish_A16_Rjnyi:0.25402341,stickleback_A16_XTjZf:0.23478710)0.779000:0.14119007,(zebrafish_A16_vozMa:0.30277849,(tasmanian-devil_Hornerin_LlahF:0.35316286,gar_A16_rnsID:0.34613302)0.787000:0.17549271)0.213000:0.07772245)0.928000:0.29176818)0.866000:0.23630147)0.914000:0.29949325,((sa-lungfish_A16_iIcCh:0.32750898,cow_A3_LGJsX:0.22249173)0.904000:0.25203638,(((caecilian_A16_CGRVy:0.13034663,(ezo-salamander_A16_DOHSI:0.00000396,newt_A16_fWFGi:0.13558451)0.893000:0.10632124)0.832000:0.06814660,(green-odorous-frog_A16_ODvEr:0.00000102,(cane-toad_A16_rzOWa:0.00000001,rococo-toad_A16_CMzHW:0.00000001)0.990000:0.17798270)0.965000:0.14884189)0.722000:0.06319495,(gecko_A16_ogwQN:0.94574265,((echidna_A16_dCyLQ:0.00000231,((tasmanian-devil_A16_mkwTq:0.03486381,possum_A16_mCrGm:0.01711078)0.899000:0.05346335,((elephant_A16_rxiJf:0.00000001,cow_A16_FHcAT:0.00000001)0.740000:0.01187448,(human_A16_DsDTa:0.11288009,mouse_A16_ETncT:0.07406636)0.726000:0.01624900)0.317000:0.04756643)0.904000:0.07679987)0.973000:0.22973453,((chicken_A16_bFfVA:0.05648681,((crocodile_A16_PvJVZ:0.00000001,(alligator_A16_ZLAit:0.00000001,gharial_A16_UfFza:0.00000001)0.812000:0.02397167)0.985000:0.20212208,(rock-pigeon_A16_OUbne:0.07616411,emperor-penguin_A16_rPKde:0.01009907)0.000000:0.00001222)0.543000:0.04684403)0.908000:0.14124972,(tuatara_A16_mDoBF:0.11006520,(((python_A16_YtHJw:0.10958622,(corn-snake_A16_hZIqH:0.00000888,garter-snake_A16_FafJx:0.24552795)0.673000:0.02089332)0.934000:0.06574109,(gecko_A16_FcFEH:0.22689216,skink_A16_nCqnJ:0.12567833)0.750000:0.03636502)0.702000:0.02214483,(skink_A16_HrxCc:0.33393348,garter-snake_A16_eRkWO:1.17769091)0.842000:0.18064731)0.871000:0.08400033)0.952000:0.17023164)0.944000:0.23066726)0.899000:0.31267499)0.831000:0.18191364)0.954000:0.33671409)0.912000:0.30426830)0.976000:0.51755282)0.000000:0.00001919)0.746000:0.12209439)0.859000:0.20667739,((sturgeon_unassigned_kOSBF:0.49643120,(gar_unassigned_aFYUB:0.90893224,sturgeon_unassigned_XYklN:0.21552464)0.635000:0.11473275)0.998000:0.87093939,(zebrafish_unassigned_QWipX:0.78828906,(sturgeon_unassigned_OgMmw:0.24320194,(bichir_unassigned_PXucZ:0.61030076,(sturgeon_unassigned_SGctX:0.36928649,sturgeon_unassigned_PjZbn:0.01300849)1.000000:0.98700605)0.616000:0.06762142)0.815000:0.24326844)0.297000:0.24348040)0.841000:0.22500611)0.000000:0.02385336,sa-lungfish_unassigned_yPcGT:1.72732845)0.878000:0.18027612,(((human_G_AAPXn:0.06784018,(cow_G_VyMoA:0.12472698,(wallaby_G_hipoK:0.10027713,(mouse_G_AVsoc:0.24620393,elephant_G_GVafw:0.19013906)0.790000:0.04451248)0.778000:0.02458611)0.000000:0.02203119)0.864000:0.09916238,(tasmanian-devil_G_JwWAn:0.10581987,possum_G_bcinc:0.20782772)0.388000:0.05999781)1.000000:0.82796963,((rock-pigeon_Proto-fused_BwRzx:0.72492133,((corn-snake_cornulin_IDmAa:0.80583256,((((human_cornulin_atMkj:0.06468170,cow_cornulin_gUlpm:0.09951847)0.000000:0.00000131,(wallaby_cornulin_xRLbe:0.16247972,elephant_cornulin_SLXon:0.09010151)0.854000:0.03131742)0.901000:0.10758853,(tasmanian-devil_cornulin_UbHca:0.03944595,possum_cornulin_ZOpeS:0.05990239)0.796000:0.13100883)0.984000:0.36944124,chicken_cornulin_kFkcP:0.51351964)0.755000:0.15299508)0.816000:0.28271365,(((possum_Trichohyalin-like1_AkTEM:0.00000001,possum_Trichohyalin-like1_xdtBR:0.00000001)0.992000:0.56637196,(wallaby_Trichohyalin-like1_ajtOS:0.19396633,(mouse_Trichohyalin-like1_IERUI:0.51193687,elephant_Trichohyalin-like1_UzJyb:0.21910087)0.685000:0.04887329)0.944000:0.31466009)0.994000:0.63944566,((((((tasmanian-devil_Hornerin_jguMq:0.03619355,(nurse-shark_A10/A11_lLpjz:0.00000001,possum_Hornerin_oFFCB:0.00000001)0.863000:0.04863823)0.991000:0.19148726,(caecilian_unassigned_lJwjr:0.03565605,possum_Hornerin_umTwh:0.10694533)0.992000:0.21176793)0.880000:0.06153822,(platypus_Hornerin_syrHL:0.16126043,(human_Hornerin_Vilbh:0.16102099,mouse_Hornerin_rCHcn:0.20750302)0.995000:0.29568917)0.556000:0.06054665)0.000000:0.02543660,(possum_Filaggrin-2_UtGub:0.50436005,(wallaby_Filaggrin-2_wcfLe:0.13849231,(cow_Filaggrin-2_aGNwm:0.02555588,((mouse_Filaggrin-2_OqRNC:0.00000001,mouse_Filaggrin-2_TcKua:0.00000001)0.985000:0.10300526,(human_Filaggrin-2_FTZDR:0.08302629,(elephant_Filaggrin-2_EnaGE:0.00000001,elephant_Filaggrin-2_LYrGP:0.00000001)0.891000:0.05110321)0.532000:0.02824200)0.736000:0.01713207)0.770000:0.03307127)0.951000:0.15553780)0.154000:0.01405587)0.843000:0.08904565,(mouse_Filaggrin_jsxaT:0.60949805,((elephant_Filaggrin_Ldnah:0.00000001,(elephant_Filaggrin_HcbjU:0.00000001,elephant_Filaggrin_iQbFg:0.00000001)0.000000:0.00000001)0.975000:0.18352373,(wallaby_Filaggrin_ALAEc:0.54436619,human_Filaggrin_DKjqY:0.19249993)0.779000:0.07092576)0.350000:0.07550910)0.981000:0.35239493)0.993000:0.42107940,(((tasmanian-devil_repetin_caIaW:0.21317371,possum_repetin_PKIDN:0.09923734)0.937000:0.14207620,(human_repetin_ENzUY:0.19333999,(wallaby_repetin_BWaes:0.07850837,(mouse_Repetin_GILly:0.37022545,cow_repetin_jWwHD:0.12599448)0.791000:0.03791309)0.357000:0.03013632)0.971000:0.20691817)0.884000:0.13984005,(platypus_Trichohyalin_JzzOL:0.42984990,(tasmanian-devil_Trichohyalin_mkXkN:0.21861322,(human_Trichohyalin_VdXmr:0.46394062,possum_repetin_KFigr:0.00000105)0.390000:0.07721319)0.977000:0.31277751)0.805000:0.10078016)0.814000:0.10095406)0.000000:0.03839857)0.550000:0.19884686)0.000000:0.01352062)0.930000:0.26695519,(ezo-salamander_Proto-fused_GmzHD:0.55920617,(ezo-salamander_Proto-fused_MHdbf:0.60151763,ezo-salamander_Proto-fused_VHfMh:0.49965062)0.170000:0.07112981)0.932000:0.25283000)0.960000:0.34152200)0.802000:0.14729596)0.714000:0.05195566,(freshwater-stingray_unassigned_QiILH:0.93847408,(((african-lungfish_A16_lHScV:0.62257157,((((ezo-salamander_unassigned_EiUpF:0.66937486,((newt_unassigned_AjAtj:0.08610668,caecilian_unassigned_ZazLv:0.03428263)0.953000:0.27675542,(newt_unassigned_HXAGg:0.15239532,caecilian_unassigned_YNXni:0.34300925)0.895000:0.30021354)0.473000:0.17587851)0.826000:0.15256203,(newt_unassigned_DSUcy:0.70657963,((newt_unassigned_VQnzG:0.36450553,newt_unassigned_jObaU:0.20998701)0.955000:0.32659385,ezo-salamander_unassigned_EevpD:0.35186803)0.618000:0.12250006)0.996000:0.57591757)0.717000:0.13353867,(cane-toad_unassigned_JSAPs:0.09068297,rococo-toad_unassigned_kysHt:0.04301673)0.999000:0.64026489)0.209000:0.16938339,((green-odorous-frog_unassigned_GKLgr:0.06740348,rana_unassigned_sBXgW:0.13765341)0.668000:0.10824787,(green-odorous-frog_unassigned_DndaE:0.29960013,(green-odorous-frog_unassigned_CLvpj:0.08902767,rana_unassigned_hJdNE:0.04450293)0.939000:0.17379203)0.807000:0.09502290)0.999000:0.80215795)0.000000:0.01018471)1.000000:1.04429650,(garter-snake_unassigned_ABjvK:0.96306168,((fcqok_unassigned_HaYBB:0.65797873,african-lungfish_unassigned_cxNtU:0.38082130)0.900000:0.34009679,(african-lungfish_unassigned_qOqJr:0.70937498,(african-lungfish_unassigned_eBIwS:0.55818884,bichir_unassigned_fwirH:1.00592940)0.986000:0.75907346)0.074000:0.08964961)0.855000:0.25922261)0.917000:0.23213135)0.000000:0.02164822,((ezo-salamander_unassigned_tjYsf:0.87134264,(zebrafish_unassigned_myfVM:0.00000001,tilapia_unassigned_txAtU:0.00000001)0.989000:1.75118344)0.862000:0.64570294,coelacanth_unassigned_iuuhX:0.97378473)0.000000:0.04692147)0.876000:0.18799811)0.772000:0.09980899)0.902000:0.15916683,((((bichir_B_qDfDm:0.16303525,(sturgeon_B_XGMLL:0.06720378,(gar_B_YATPf:0.07690232,(zebrafish_B_MteUA:0.15015232,(pufferfish_B_LuUHV:0.15906748,stickleback_B_aNyDa:0.05056204)0.996000:0.31849474)0.875000:0.09879731)0.911000:0.08170713)0.757000:0.03976635)0.782000:0.10263609,((coelacanth_B_LsLrx:0.26967056,((elephant_B_VFVEV:0.00636703,((wallaby_B_DeDBF:0.04091098,cow_B_eoWGC:0.01522148)0.598000:0.02205105,(human_B_QEcUB:0.00561026,mouse_B_slMMr:0.01410660)0.000000:0.01041118)0.746000:0.03080782)0.968000:0.19854324,((painted-turtle_B_lVsru:0.04869145,(chicken_B_OAPjc:0.00000089,(rock-pigeon_B_PVmyH:0.00000001,emperor-penguin_B_ofWgZ:0.00000001)0.839000:0.01413831)0.797000:0.04703121)0.615000:0.06205481,(tasmanian-devil_B_Uibms:0.13718451,((echidna_B_NhzRb:0.13979287,echidna_B_RaUiC:0.14183390)0.749000:0.05078663,(platypus_B_FBngD:0.00000071,echidna_B_KOtDn:0.01770790)0.000000:0.00000113)0.991000:0.23253691)0.859000:0.08387653)0.657000:0.07222845)0.533000:0.07604839)0.882000:0.12258373,((little-skate_B_hJmtl:0.17557306,(spotted-catshark_B_RkIoH:0.03526923,spotted-catshark_B_BoPOW:0.00000428)0.892000:0.11934159)0.637000:0.05241722,((bichir_B_OKvmv:0.31382096,((cod_B_zzFjG:0.31820059,tilapia_B_CGtoq:0.17167132)0.406000:0.04722713,((gar_B_gPFti:0.06065192,stickleback_B_YZGCw:0.43725910)0.796000:0.06849237,(sa-lungfish_unassigned_lRwti:0.77919438,sturgeon_B_zErgM:0.15476721)0.855000:0.14485270)0.322000:0.05447559)0.691000:0.07078773)0.000000:0.00780947,(coelacanth_B_KIsLM:0.62063035,ezo-salamander_B_nNDLk:0.60129144)0.862000:0.22058232)0.993000:0.43277202)0.875000:0.13885412)0.743000:0.07046273)1.000000:0.58283556,(caecilian_P_ZvHcS:0.42152261,((gar_P_bHJMp:0.16325279,(stickleback_P_XMrfv:0.17130717,(pufferfish_P_HpGoi:0.29666372,pufferfish_P_UXqwI:0.86680273)0.897000:0.18989327)0.972000:0.25908894)0.969000:0.21396830,((newt_P_JtDDw:0.02458223,(ezo-salamander_P_OlPhm:0.15961633,(ezo-salamander_P_dBSBB:0.31977332,ezo-salamander_P_JaAZd:0.03722307)0.625000:0.07662428)0.041000:0.06389915)0.990000:0.15022432,(bichir_P_irDbZ:0.28602246,((painted-turtle_P_aaWlq:0.15326899,(tasmanian-devil_P_RDDOG:0.17013014,possum_P_qScOQ:0.13940066)0.979000:0.26109170)0.345000:0.02893422,((bichir_P_ZnTKe:0.15564492,sa-lungfish_P_BMBhp:0.00000001)1.000000:0.44997244,(human_P_ocsRc:0.11450893,wallaby_P_OLPPT:0.19273867)0.914000:0.14827740)0.833000:0.10163126)0.866000:0.06181148)0.000000:0.00000001)0.834000:0.07635647)0.796000:0.09212741)0.942000:0.28141137)0.901000:0.15137459,((african-lungfish_Proto-calgranulin_crJUc:1.18594451,(bichir_Proto-calgranulin_rZeEX:0.91577748,sturgeon_Proto-calgranulin_XruKq:0.80737700)0.751000:0.21930205)0.871000:0.29965261,(possum_Hornerin_lMuHq:1.23975269,(((tasmanian-devil_A9_vQwXP:0.32085605,possum_A9_GVfhG:0.15450437)0.997000:0.47247182,(mouse_A9_ZIkWH:0.32718493,(platypus_A9_bIqXE:1.75548349,(human_A9_uMnTB:0.27380652,(cow_A9_ProSS:0.20577223,(wallaby_A9_WCHbA:0.30492320,elephant_A9_ZNUPL:0.21850693)0.045000:0.03663455)0.688000:0.02586195)0.476000:0.07769057)0.059000:0.07075328)0.938000:0.24720831)0.887000:0.21782139,((chicken_MRP-126_HWJhe:0.23418926,(rock-pigeon_MRP-126_gJWmJ:0.06889608,emperor-penguin_MRP-126_tApNl:0.18783124)0.081000:0.02810458)1.000000:0.47752043,((gecko_MRP-126_ixmMo:0.86733867,tuatara_MRP-126_uuIQz:0.69029584)0.030000:0.10771801,((platypus_A8_pfMvE:0.18703656,((elephant_A8_pZbYj:0.37321720,((cow_A8_IQrnM:0.24236522,human_A8_uhqTh:0.23881665)0.679000:0.06905873,(mouse_A8_XijMx:0.49272682,wallaby_A8_KJXDz:0.33018499)0.452000:0.12261541)0.771000:0.04962239)0.926000:0.23998673,(possum_A8_UKlMS:0.50158510,(tasmanian-devil_A8_vZTkw:0.00000055,tasmanian-devil_A8_lVtpO:0.00000001)0.985000:0.48278338)0.355000:0.24923440)0.956000:0.37989666)0.992000:0.48821902,((elephant_A12_rYDFh:0.42343113,(wallaby_A12_nozpv:0.30136995,(human_A12_dBUnp:0.46277696,cow_A12_GmOis:0.17198364)0.911000:0.13119507)0.685000:0.03433770)0.993000:0.43071946,((skink_A7_ReJFV:0.55065306,gecko_A7_sAAWq:1.11884431)0.665000:0.05537311,((tasmanian-devil_A7_WpjGv:0.42526429,possum_A7_eEIyr:0.51013960)0.932000:0.38215027,((chameleon_A7_plbvf:0.73662773,corn-snake_A7_GtlBT:0.92574832)0.000000:0.05575804,(echidna_A7_ISXBk:0.99155316,((cow_A7_teZRK:0.13298586,((wallaby_A7_pzHtG:1.43392120,((human_A7A_ovTKu:0.08263404,human_A7_mBXjT:0.02395720)0.921000:0.17196730,(elephant_A7_pFAKl:0.09150379,elephant_A7_jIvdu:0.10097307)0.997000:0.43510920)0.680000:0.05938161)0.237000:0.05313354,(wallaby_A7_alsUF:0.26689915,wallaby_A7_barZN:0.53213163)0.516000:0.08113174)0.887000:0.23811199)0.996000:0.80811048,((possum_A15A_jTxQX:0.26112699,(mouse_A15A_vXYmc:0.15359802,wallaby_A15A_GypBp:0.12272564)0.832000:0.15026074)0.993000:0.85812571,(tuatara_A15A_iPWHR:1.00199342,(chameleon_A15A_iSPeU:0.16695666,gecko_A15A_kiziW:0.49499982)0.977000:0.69839922)0.756000:0.18103225)0.908000:0.42266863)0.141000:0.14279731)0.886000:0.30476546)0.885000:0.30115828)0.956000:0.34396490)0.808000:0.13169680)0.000000:0.00000788)0.847000:0.05697486)0.894000:0.15944193)0.786000:0.08248272)0.691000:0.12193058)0.834000:0.25608367)0.677000:0.06888953)0.000000:0.00000232)0.861000:0.06820256)0.702000:0.02203127,((cod_A1_tvmoT:1.00057560,coelacanth_unassigned_PPEPZ:0.41525898)0.656000:0.19568472,((spotted-catshark_unassigned_gzajh:0.36133982,(great-white-shark_unassigned_YkBou:0.04281139,(great-white-shark_unassigned_uBdeO:0.00000001,great-white-shark_unassigned_sGpnw:0.21798388)0.000000:0.00000001)0.981000:0.32415804)0.999000:0.51682034,(((arctic-lamprey_unassigned_LsgwN:0.67679089,((((ezo-salamander_A1_XVaee:0.07642616,newt_A1_tKeUv:0.22173530)0.989000:0.26974768,(green-odorous-frog_A1_VyIIR:0.25448450,(cane-toad_A1_rJuTR:0.17052776,(rococo-toad_A1_vdnrZ:0.00000001,cane-toad_A1_iCQlL:0.00000001)0.000000:0.00000001)0.844000:0.10058623)0.292000:0.10537798)0.962000:0.25469139,(((tuatara_A1_NpiZq:0.15198222,(alligator_A1_dvkVV:0.17716994,(emperor-penguin_A1_DBEhs:0.00000001,rock-pigeon_A1_CTJBb:0.00000001)0.744000:0.03032190)0.757000:0.04230210)0.165000:0.01840460,(skink_A1_KnMBL:0.11079463,((corn-snake_A1_dArXG:0.03313394,corn-snake_A1_VBqyz:0.20852363)0.999000:0.63801265,(chameleon_A1_WrDki:0.22715724,skink_A1_FOKfK:0.09989744)0.414000:0.15453813)0.561000:0.04966505)0.771000:0.05600209)0.782000:0.04938850,(echidna_A1_XqCnE:0.18873364,(wallaby_A1_mczNQ:0.00762550,((tasmanian-devil_A1_ultOh:0.02822288,possum_A1_KnwkL:0.01490705)0.962000:0.12487196,(human_A1_OKvCR:0.01404700,(mouse_A1_VOAlu:0.08731107,(elephant_A1_YaekY:0.01242480,cow_A1_ewWrt:0.00000044)0.000000:0.00000803)0.000000:0.00000001)0.000000:0.00001213)0.333000:0.03132081)0.914000:0.13233643)0.966000:0.16779187)0.000000:0.00000708)0.982000:0.21249237,(((arctic-lamprey_A1_ssfxm:0.01794877,green-odorous-frog_B_lSBuo:0.00000086)0.974000:0.23831100,(((gar_A1_mweYD:0.01244090,(bichir_A1_egYHe:0.01403862,sa-lungfish_A1_cLYmX:0.00000050)0.000000:0.00000122)0.979000:0.27436513,((pufferfish_A1_Hamwe:0.13981359,(zebrafish_A1_TBwtE:0.03720486,zebrafish_A1_FMLkW:0.15111272)0.939000:0.16001634)0.910000:0.15549328,(cod_A1_PoqqW:1.08414926,(tilapia_A1_busBN:0.50351337,stickleback_A1_fcXmo:0.25629716)0.000000:0.02959361)0.870000:0.12753628)0.966000:0.25123721)0.972000:0.25646385,(gar_A1_oPOlQ:0.14511076,((zebrafish_A1_ldRVh:0.04221344,(stickleback_A1_HCOxh:0.04568558,(cod_A1_ciTNm:0.14214213,(pufferfish_A1_AGtFv:0.07304638,tilapia_A1_WLGxv:0.07408382)0.595000:0.01431275)0.584000:0.01073174)0.885000:0.06482075)0.964000:0.15668924,(zebrafish_A1_sqhFR:0.12995424,((pufferfish_A1_PkwwM:0.02298571,cod_A1_aipvA:0.12571065)0.798000:0.04899092,(stickleback_A1_BXwTq:0.02077628,tilapia_A1_zVYis:0.06319394)0.702000:0.04417786)0.964000:0.15992555)0.975000:0.21168132)0.934000:0.13676403)0.873000:0.12826061)0.933000:0.18678092)0.927000:0.16870554,(((sturgeon_Z_cqokI:0.16388217,(gar_Z_GeKfv:0.06605187,(bichir_Z_FkFzT:0.39655780,(zebrafish_Z_Vwtwj:0.06939434,((stickleback_Z_yMfdP:0.08841845,(tilapia_Z_SosGm:0.23514693,pufferfish_Z_YYSRR:0.58607311)0.705000:0.12029638)0.933000:0.18969265,cod_Z_XrelF:0.09497996)0.300000:0.05477542)0.156000:0.03562189)0.696000:0.06249096)0.852000:0.07298841)0.884000:0.12242226,(spotted-catshark_Z_jXWmz:0.36115188,little-skate_Z_ceSnk:0.34821776)0.845000:0.15643291)0.652000:0.07715190,(emperor-penguin_Z_LPIAs:0.19316567,(spotted-catshark_Z_jsSeM:0.15746953,((((echidna_Z_pkQzj:0.05237058,platypus_Z_iZHcz:0.01118053)0.991000:0.17364029,(possum_Z_gbfds:0.00315678,(tasmanian-devil_Z_digaW:0.01182009,((wallaby_Z_GbpsI:0.02642503,mouse_Z_cPFes:0.01194497)0.773000:0.01251703,(human_Z_GygsR:0.10627472,(cow_Z_wdhwC:0.06453450,elephant_Z_vhjrb:0.02528093)0.330000:0.01190482)0.000000:0.00000076)0.997000:0.11797893)0.654000:0.03443405)0.896000:0.05744360)0.940000:0.08572660,((painted-turtle_Z_vFOzk:0.02833973,(alligator_Z_PRMjO:0.00000001,(gharial_Z_Msnhp:0.06160788,crocodile_Z_UjKES:0.00935882)0.846000:0.05347256)0.982000:0.14636715)0.764000:0.03725330,(chicken_Z_WpgnG:0.22310053,(green-odorous-frog_Proto-calgranulin_LOrXC:0.10382207,rock-pigeon_Z_UPaRJ:0.02998305)0.788000:0.04055313)0.965000:0.11908808)0.760000:0.02879222)0.670000:0.01517975,((ezo-salamander_Z_sTZtw:0.00000052,newt_Z_cNHbt:0.01262647)0.796000:0.02910878,(corn-snake_Z_dKTGs:0.11898807,(caecilian_Z_UQAdH:0.07247698,((gar_Z_BmNnl:0.00000054,((stickleback_Z_ItKzm:0.06346873,(pufferfish_Z_RoSIp:0.02619653,(cod_Z_JrERU:0.06824145,(tilapia_Z_iUyKc:0.04146141,tilapia_Z_tkzYX:0.08644221)0.959000:0.09990391)0.000000:0.00000001)0.000000:0.00556768)0.866000:0.03999792,(sa-lungfish_Z_rGlqU:0.64884038,zebrafish_Z_HBaHa:0.07410113)0.000000:0.00865349)0.989000:0.09731637)0.972000:0.08246329,(coelacanth_Z_Bygyg:0.19126768,sa-lungfish_Z_ppjUo:0.19713079)0.000000:0.00000445)0.866000:0.03972120)0.720000:0.02308757)0.549000:0.02516094)0.791000:0.03442461)0.919000:0.09607177)0.725000:0.02151308)0.914000:0.09984281)0.770000:0.06304798)0.631000:0.05192921)0.741000:0.05033253)0.563000:0.04445606,(coelacanth_unassigned_oTnAR:0.48290420,(gecko_unassigned_JIvpl:0.41259201,((spiny-dogfish_unassigned_NkBfF:0.00114347,(spiny-dogfish_unassigned_xdkLz:0.42105649,spiny-dogfish_unassigned_hoJQI:0.00000182)0.902000:0.09368087)0.997000:0.54143176,(corn-snake_unassigned_PUPEF:1.31715705,((bichir_sentan_sdXOO:0.62835670,(green-odorous-frog_sentan_WDgKN:0.32257467,(ezo-salamander_sentan_eDQaE:0.17795256,(((painted-turtle_sentan_EhbCx:0.04215385,((chicken_Sentan_oenGU:0.10576672,emperor-penguin_sentan_cmoig:0.01889264)0.880000:0.04437050,(rock-pigeon_sentan_CkcGH:0.11536975,((tasmanian-devil_sentan_xkisz:0.06600866,possum_sentan_jSwzc:0.03321822)0.910000:0.07336305,(cow_Sentan_EkkPn:0.09873558,(human_Sentan_nYajF:0.10401245,(mouse_Sentan_GOXOu:0.16783421,wallaby_sentan_TSmld:0.10510332)0.716000:0.04352784)0.682000:0.03429431)0.991000:0.16456073)0.986000:0.14844646)0.010000:0.01388877)0.960000:0.06663614)0.833000:0.04535265,(skink_sentan_ESspg:0.09458405,chameleon_sentan_JPrcH:0.59522898)0.865000:0.09732066)0.898000:0.10089966,(gar_sentan_ItvhU:0.35076347,spotted-catshark_sentan_AxjNv:0.36217232)0.941000:0.16747105)0.858000:0.08617649)0.259000:0.04579627)1.000000:1.10487726)0.942000:0.39375387,(((emperor-penguin_A2/A3/A4_AOoQM:0.10171545,rock-pigeon_A2/A3/A4_WzLOy:0.10960128)0.817000:0.07842175,(((((platypus_A2_IVdeM:0.19215163,(painted-turtle_A2_XEgZq:0.23147165,(gecko_A2_BoABi:0.18602382,skink_A2_muIAW:0.16322054)0.957000:0.21682706)0.989000:0.32792511)0.737000:0.04120413,(elephant_A2_mzFrx:0.05183435,(human_A2_zNmZc:0.08602959,(mouse_A2_ZMBuR:0.94421268,cow_A2_zQcyb:0.00000126)0.896000:0.06440370)0.820000:0.03499454)0.895000:0.06989270)0.000000:0.01528966,(tasmanian-devil_A2_dlbYa:0.08962037,tasmanian-devil_A2_rOKcn:0.00000374)0.999000:0.40673851)0.994000:0.28116855,((skink_A4_tZOTE:0.20619498,gecko_A4_msZCJ:0.24975627)0.839000:0.07024691,(((mouse_A4_Jcmee:0.07251741,(elephant_A4_zkDlx:0.02642836,(wallaby_A4_VjjKU:0.09114823,(cow_A4_UXqvM:0.02563126,human_A4_yFbXn:0.02468682)0.000000:0.00000046)0.851000:0.02466333)0.094000:0.01851508)0.922000:0.07539545,(possum_A4_VQVKn:0.13379403,tasmanian-devil_A4_iPfHA:0.08451496)0.523000:0.04546958)0.853000:0.08516877,((echidna_A4_fQbjM:0.19970958,(platypus_A4_imiQw:0.04364340,echidna_A4_HzDWI:0.06606207)0.759000:0.04874269)0.892000:0.13611034,(corn-snake_A4_HbUug:0.05232274,python_A4_Yjkob:0.10117059)1.000000:0.28226460)0.367000:0.03535942)0.852000:0.06894534)0.691000:0.02960092)0.709000:0.08455659,((emperor-penguin_A3/A4_QJfNX:0.11730132,rock-pigeon_A3/A4_Rortm:0.05102546)0.961000:0.26850606,(platypus_A3_ieYIF:0.44860282,((tasmanian-devil_A3_guwRn:0.14147231,possum_A3_nMLGn:0.06749451)0.830000:0.09910772,(mouse_A3_KAbgX:0.08196939,(elephant_A3_NPxjM:0.13930583,(human_A3_PwlhP:0.02511056,(sea-lamprey_A1_LEQPP:0.43681393,wallaby_A3_TeCYi:0.11828944)0.933000:0.11735436)0.690000:0.01606340)0.813000:0.03074598)0.959000:0.16420220)0.947000:0.29663002)0.998000:0.56492458)0.611000:0.09187689)0.680000:0.05889171)0.952000:0.28014626,((((corn-snake_A6_FKTfa:0.03223426,gecko_A6_UBnBx:0.05477728)0.924000:0.11827170,(chicken_A6_iEsoX:0.10191227,(platypus_A6_dgZKV:1.30288898,(painted-turtle_A6_bjMYw:0.12845697,((human_A6_KdvoM:0.03083752,mouse_A6_eZjNG:0.01658547)0.755000:0.03364059,(wallaby_A6_PRdlX:0.21866512,(elephant_A6_OWqkB:0.01565934,(alligator_A6_SupIG:0.45766048,(chameleon_A6_veOyi:0.72245426,(platypus_A6_yaQDG:0.37481296,echidna_A6_pTNLQ:0.30637490)0.901000:0.37271325)0.693000:0.17863602)0.739000:0.12939630)0.000000:0.00000001)0.705000:0.01437130)0.920000:0.18802443)0.000000:0.00002001)0.743000:0.04848959)0.845000:0.06545448)0.774000:0.04343338,((skink_A6_VpIbx:0.45401944,(garter-snake_A6_iNVuD:0.39628800,(corn-snake_A6_NLbPd:0.00000001,gecko_A6_wHOfF:0.00000001)0.856000:0.11883586)0.667000:0.05462035)0.436000:0.03368580,(possum_A6_OFRuD:0.65370368,tasmanian-devil_A6_KIzTc:0.20741798)0.970000:0.38024632)0.000000:0.03167658)0.999000:0.44285406,((ezo-salamander_A5/A6_UVeVW:0.35425487,(ezo-salamander_A5/A6_UwNTi:0.05358883,newt_A5/A6_QTwge:0.35551429)0.998000:1.12332256)0.992000:0.89115068,(corn-snake_A5_NoycU:0.29300097,(cow_A5_RhQBh:0.05960209,(mouse_A5_CTcAj:0.02757399,((elephant_A5_EnFpO:0.02924889,(painted-turtle_A5_DJeot:0.41289018,tasmanian-devil_A5_FaYEE:0.00000136)0.889000:0.05881186)0.742000:0.01372763,(wallaby_A5_sRXti:0.10011314,human_A5_bbYxS:0.06636622)0.537000:0.02068851)0.975000:0.10229734)0.001000:0.01129154)0.948000:0.23358406)0.930000:0.29351860)0.690000:0.04785490)0.885000:0.13112665)0.860000:0.12358617)0.421000:0.05130748)0.856000:0.15449717)0.251000:0.03828955)0.842000:0.09328252)0.309000:0.05138441)0.888000:0.09324861,(((sturgeon_A10/A11_OwkIH:0.21174243,(bichir_A10/A11_dvmxf:0.82605480,(cod_A10/A11_cESdv:0.58836871,(stickleback_A10/A11_nmoRt:0.16668583,(pufferfish_A10/A11_PcdjG:0.52754009,tilapia_A10/A11_Ifcjh:0.20090255)0.921000:0.14126974)0.784000:0.09707937)0.006000:0.06694038)0.915000:0.17942052)0.384000:0.05639125,(gar_A10/A11_tswJi:0.17414392,(zebrafish_A10/A11_xlqNG:0.17077475,(pufferfish_A10/A11_WhJVa:0.28726551,(stickleback_A10/A11_BmwtF:0.13505103,(tilapia_A10/A11_MOIVr:0.14431719,(cod_A10/A11_RbyTF:0.13541496,zebrafish_A10/A11_zMpkf:0.23483962)0.467000:0.04748924)0.574000:0.01867963)0.205000:0.03734149)0.895000:0.10660865)0.760000:0.06723632)0.712000:0.03801734)0.972000:0.18744938,((((caecilian_A10_ddLFU:0.20828074,((newt_A10_MAFUH:0.04356940,caecilian_A10_mannW:0.03532727)0.996000:0.16987998,(ezo-salamander_A10_XhAsO:0.10111958,((green-odorous-frog_A10_bxBaU:0.06112388,(rana_A10_AMnDV:0.09249992,rana_A10_dTYNq:0.01239877)0.773000:0.01427303)0.551000:0.06319255,(cane-toad_A10_CPFUe:0.00000001,rococo-toad_A10_CPhWP:0.00000001)1.000000:0.26645363)0.979000:0.14383344)0.178000:0.01674324)0.896000:0.10434264)0.950000:0.16987623,(((elephant_A10_BEhWj:0.00000035,(cow_A10_OYdHa:0.00000043,(elephant_A10_jFNeu:0.12824991,(human_A10_Vxclw:0.00000037,(tasmanian-devil_A10_ikZmk:0.00000045,(((possum_A10_pojcU:0.31135867,possum_A10_mXugI:0.00000038)0.916000:0.02625892,(wallaby_A10_cCbbC:0.11440885,wallaby_A10_AiGLD:0.00000125)0.848000:0.01818835)0.000000:0.00000073,(echidna_A10_Yfvso:0.03854013,(mouse_A10_dzXoG:0.09205681,(wallaby_A10_dpytL:0.31175164,(wallaby_A10_NXnMu:0.27232696,wallaby_A10_TIkPx:0.14417952)0.904000:0.05070395)0.738000:0.01319740)0.000000:0.00000001)0.709000:0.01273943)0.000000:0.00000001)0.000000:0.00000001)0.000000:0.00000061)0.000000:0.00000001)0.000000:0.00000001)0.960000:0.07144480,(painted-turtle_A10_eOsex:0.03902479,(chicken_A10_mwEaf:0.00000001,(gharial_A10_VaIrw:0.02111174,alligator_A10_XxTmA:0.00000127)0.880000:0.04098975)0.856000:0.05147679)0.780000:0.02298393)0.817000:0.04117209,(tuatara_A10_jgyIz:0.20228691,(gecko_A10_qEtlx:0.04081278,(skink_A10_NjRUd:0.07786575,(chameleon_A10_BxgiX:0.14348804,(corn-snake_A10_csKqj:0.10168247,(python_A10_OXfIq:0.00000001,corn-snake_A10_ZCnRf:0.22255144)0.000000:0.00000001)0.854000:0.03779898)0.882000:0.04590863)0.000000:0.00000114)0.999000:0.29478643)0.823000:0.06170907)0.764000:0.04262183)0.916000:0.15392043,(coelacanth_A10_Pusny:0.71958961,((african-lungfish_A10_UHXEK:0.90299916,(african-lungfish_A10_YvDUt:0.80803636,sa-lungfish_A10_rwgqG:0.58013627)0.947000:0.57465054)0.712000:0.16456827,((african-lungfish_A10_jxVUP:0.03233657,african-lungfish_A10_iGaDu:0.57195079)0.994000:0.92686583,(sa-lungfish_A10_ModCD:0.56024399,african-lungfish_A10_DZTfB:0.36231245)0.986000:0.64175013)0.883000:0.34689702)0.935000:0.37545360)0.798000:0.12344933)0.964000:0.24673925,(((sa-lungfish_A11_ZnrMb:0.68491865,african-lungfish_A11_niBYE:0.47315431)0.996000:0.76914010,((chicken_A11_utImB:0.11114066,((python_A11_kYMup:0.12253958,((garter-snake_A11_GHCpy:0.09177564,(corn-snake_A11_OlaTQ:0.00000001,corn-snake_A11_YExGq:0.16675814)0.900000:0.11885096)0.713000:0.05529369,(corn-snake_A11_WhRCB:0.53518945,(skink_A11_vSlyY:0.35039651,chameleon_A11_KqVei:0.22105284)0.000000:0.01475319)0.733000:0.04056547)0.775000:0.06366590)0.976000:0.18102027,((emperor-penguin_A11_MFBNl:0.04323578,rock-pigeon_A11_EmCan:0.00000201)0.464000:0.10839819,((echidna_A11_IHLRk:0.00114344,platypus_A11_shXsV:0.03999627)0.916000:0.12738586,((((mouse_A11_BpaNt:0.09057979,cow_A11_zvAcE:0.09611953)0.731000:0.03044948,(wallaby_A11_VYwDX:0.15938430,elephant_A11_YTBdO:0.06588030)0.840000:0.05376355)0.023000:0.01468129,(ezo-salamander_A11_YPKqH:0.49291162,human_A11_JqeMh:0.03130266)0.825000:0.05738078)0.869000:0.07311468,((echidna_A11_ppjeS:0.29754750,echidna_A11_BFFDO:0.00000001)0.940000:0.21982210,(tasmanian-devil_A11_eBEYM:0.06651841,possum_A11_pqFky:0.22813725)0.766000:0.05667297)0.948000:0.12204606)0.498000:0.06619717)0.908000:0.10542165)0.758000:0.09143147)0.430000:0.04350169)0.469000:0.19316543,(caecilian_A11_QUHbR:0.60335156,(((green-odorous-frog_A11_fZjMq:0.06665132,rana_A11_VIPBq:0.00000090)0.873000:0.09314029,(rana_A11_ZPGmr:0.85618968,(cane-toad_A11_gJFkV:0.00000001,rococo-toad_A11_riawN:0.00000001)0.906000:0.15307184)0.721000:0.13217004)0.944000:0.18368416,(ezo-salamander_A11_XnbEA:0.22967530,(caecilian_A11_ONXIo:0.04902081,cane-toad_A11_IUZYR:0.12326893)0.910000:0.11861255)0.972000:0.22024415)0.904000:0.20265893)0.701000:0.14304901)0.915000:0.37705020)0.879000:0.28082013,(arctic-lamprey_A10/A11_nJPYH:0.73984472,(zebrafish_A16_lldok:0.07309187,((great-white-shark_A10/A11_BFCEL:0.01980847,great-white-shark_A10/A11_abYdp:0.00000001)0.974000:0.12180815,((spotted-catshark_A10/A11_zqwWD:0.00000001,spotted-catshark_A10/A11_xRMeH:0.00000001)0.992000:0.15814508,(freshwater-stingray_A10/A11_GmRcI:0.13758508,little-skate_A10/A11_nnDsc:0.29779941)0.951000:0.13418868)0.492000:0.04367396)0.873000:0.06641848)0.998000:0.63973287)0.911000:0.28590645)0.651000:0.07233320)0.496000:0.03525933)0.918000:0.12446417)0.701000:0.04055374)0.579000:0.05719866)0.702000:0.02203127);
