# Supplementary material for: Multiple Evolutionary Origins of Ubiquitous Cu2+ and Zn2+ Binding in the S100 Protein Family
Source: PLoS One. 2016 Oct 20;11(10):e0164740. doi: 10.1371/journal.pone.0164740 (PMC5072561; doi:10.1371/journal.pone.0164740)
Supplement: S2 Tree — Tree is in newick format. Sequence names are as in S1 Spreadsheet. Consensus was created by majority-rule, collapsing all nodes with posterior probabilities <50%. Support values are posterior probabilities for last 85% trees in MCMC runs. (TXT) [file pone.0164740.s015.txt]

(spotted-catshark_Z_LQcWj:6.356746164438108e-01,XX09400797:1.070122221633653e+00,((sturgeon_A13/A14_vAGgW:9.684933828669073e-02,(gar_A13/A14_kxbWM:4.349929386613986e-02,(cod_A13/A14_gjjHh:1.587513191185451e-01,zebrafish_A13/A14_ufhEZ:1.446249123203116e-01)0.91:9.317568396367638e-02)0.71:7.348913049769254e-02)1.00:2.441989179963685e-01,(sturgeon_A13/A14_vYQwA:3.378328817684408e-01,(gar_A13/A14_ccqII:6.976628139518321e-02,(zebrafish_A13/A14_bLNMw:9.226119498066600e-02,(pufferfish_A13/A14_yDuHO:2.398514103286280e-01,(zebrafish_A13/A14_NedvV:3.515259101553052e-01,(XX07413441:1.464782369045048e+00,pufferfish_A13/A14_xqRDT:3.998747699360489e-01)0.62:1.689876289471818e-01)0.77:1.758207232383050e-01)0.71:8.523110046415851e-02)0.83:3.649414533562844e-01)0.83:1.731532066924733e-01)0.85:3.127590794674089e-01)0.83:2.202290318435424e-01,((sa-lungfish_A13/A14_hnYrX:1.179658816858778e-01,african-lungfish_A13/A14_wopjh:1.819217550352526e-01)1.00:2.415194768581812e-01,((caecilian_A13/A14_jsHHm:2.994579254883326e-01,((newt_A13/A14_OPBLu:4.138881635815339e-01,ezo-salamander_A13/A14_ALaEB:3.287949791712658e-01)0.98:2.272713195914903e-01,(green-odorous-frog_A13/A14_XJcYD:8.036688347017278e-02,(cane-toad_A13/A14_QyhDR:6.557363613306084e-03,rococo-toad_A13/A14_eNvXU:6.207529209908649e-03)1.00:1.152613311269548e-01)1.00:2.017893687624840e-01)0.81:9.950790098566405e-02)0.62:6.501585335350660e-02,(((possum_A13_DXUYO:5.985767061674108e-02,tasmanian-devil_A13_mNRMB:6.752630995332460e-03)1.00:5.345053843866207e-02,(platypus_A13_TafhD:1.507837568770393e-01,((mouse_A13_fMBYD:7.708532982617801e-02,cow_A13_xOKRD:6.833137143730210e-03)0.77:2.172313336654252e-02,(elephant_A13_YgBbu:2.854852628471828e-02,(human_A13_qkalN:6.076984433452100e-02,wallaby_A13_EjWXU:9.479980590884145e-02)0.82:3.218983155838741e-02)0.58:1.577125159818145e-02)0.71:2.137808266152643e-02)0.68:3.315413591917665e-02)1.00:1.505075534267728e-01,((emperor-penguin_A13_bxXiU:1.252936062956486e-02,(chicken_A13_iGuHw:3.736711798987090e-01,rock-pigeon_A13_MltTL:2.756654195408043e-02)0.90:3.605757232429991e-02)1.00:9.806363175822116e-02,(skink_A13_sftJn:3.222014277605714e-02,(python_A13_OdRxW:1.004804815710434e-01,(gecko_A13_xAAQS:1.477196139663657e-01,garter-snake_A13_awpvm:2.190066077632487e-01)0.71:5.288954067313011e-02)0.72:5.099318888996690e-02,(corn-snake_A13_sCCog:2.601903431425112e-01,(((corn-snake_A14_TRqhY:6.272484116226401e-02,skink_A14_JvfYQ:1.073160326017089e-01)0.98:1.053394388875906e-01,(rock-pigeon_A14_AzZBi:3.516784872015590e-02,emperor-penguin_A14_qoLdp:3.032198364455514e-02)1.00:1.072592961442675e-01)1.00:2.844816158398813e-01,(tasmanian-devil_A14_bjaPl:8.198496857493990e-03,possum_A14_GJtwM:1.935989181801552e-02,(human_A14_nBrNR:9.787472923201259e-03,(mouse_A14_ItXkF:5.313174831283270e-02,elephant_A14_DwQYw:8.127345263161100e-03,cow_A14_qiRJD:1.877043563686419e-02,wallaby_A14_xOJWa:4.193383520053511e-02)1.00:9.750747743826313e-02)0.96:5.358530630714893e-02)1.00:2.644737333946537e-01)1.00:4.331405199905643e-01)0.82:7.956265825191969e-02)0.70:5.423417604639314e-02)0.91:8.151780448093592e-02)0.98:1.319050733208206e-01)0.95:1.831836482765156e-01)0.89:1.651121573899078e-01,((sturgeon_A16_HokWI:3.383023787134141e-01,(bichir_A16_vAtDs:3.637573398540407e-01,((pufferfish_A16_Rjnyi:1.637841190860582e-01,stickleback_A16_XTjZf:1.435691514484972e-01)0.94:1.044203034874157e-01,(zebrafish_A16_vozMa:1.926170609009850e-01,(gar_A16_rnsID:2.233420295509002e-01,tasmanian-devil_Hornerin_LlahF:2.283682366604918e-01)0.84:1.080975625096957e-01)0.56:7.290873845947402e-02)1.00:2.062141681985140e-01)0.99:1.650494996775302e-01)1.00:1.915112483845293e-01,((sa-lungfish_A16_iIcCh:2.049572094876339e-01,cow_A3_LGJsX:1.557424185459231e-01)1.00:1.892995501353648e-01,(((caecilian_A16_CGRVy:9.364640158780382e-02,(newt_A16_fWFGi:9.269240613127687e-02,ezo-salamander_A16_DOHSI:1.391568901832397e-02)1.00:6.835512662627799e-02)0.93:5.276281566153870e-02,(green-odorous-frog_A16_ODvEr:1.502668402182608e-02,(rococo-toad_A16_CMzHW:8.038455153079611e-03,cane-toad_A16_rzOWa:7.359729836542777e-03)1.00:1.166169493085955e-01)1.00:1.096276168121130e-01)0.86:7.052831882219164e-02,(gecko_A16_ogwQN:5.429829559607260e-01,tuatara_A16_mDoBF:9.026452958504763e-02,gecko_A16_FcFEH:1.537832632890528e-01,skink_A16_nCqnJ:9.907642133073156e-02,(garter-snake_A16_eRkWO:6.278901789980359e-01,skink_A16_HrxCc:2.127483531513075e-01)0.62:1.410788830644169e-01,(python_A16_YtHJw:7.019504431615313e-02,garter-snake_A16_FafJx:1.430074596062333e-01,corn-snake_A16_hZIqH:1.554874999280171e-02)0.67:4.446588553376653e-02,((chicken_A16_bFfVA:4.795827868762078e-02,(emperor-penguin_A16_rPKde:1.277068675424569e-02,rock-pigeon_A16_OUbne:5.640016296860015e-02)0.62:1.862542415389795e-02)0.54:4.733906112238383e-02,(crocodile_A16_PvJVZ:2.526966849300222e-02,(gharial_A16_UfFza:8.402237961921126e-03,alligator_A16_ZLAit:8.156317271506168e-03)0.61:2.089653074218189e-02)1.00:9.962275963993751e-02)0.99:9.463322473084561e-02,(echidna_A16_dCyLQ:1.819606648593818e-02,((possum_A16_mCrGm:1.690357427709112e-02,tasmanian-devil_A16_mkwTq:2.875853369421653e-02)1.00:5.196755809555369e-02,((human_A16_DsDTa:8.029464001915319e-02,mouse_A16_ETncT:5.555909672174215e-02)0.67:1.775444248287014e-02,(elephant_A16_rxiJf:4.812942321972082e-03,cow_A16_FHcAT:4.933686430572870e-03)0.88:1.582767159335650e-02)0.90:3.673358888069975e-02)0.92:4.086147882583918e-02)1.00:1.588224634380283e-01)0.63:1.873157573849841e-01)0.65:2.044538525401933e-01)0.64:1.683073703851208e-01)0.64:2.730759689187059e-01,((zebrafish_unassigned_QWipX:4.449482658601364e-01,(sturgeon_unassigned_OgMmw:1.800839277368288e-01,bichir_unassigned_PXucZ:3.802335493416046e-01,((sturgeon_unassigned_PjZbn:3.212119659607827e-02,sturgeon_unassigned_SGctX:2.002163482312912e-01)1.00:4.160537052622946e-01,(sturgeon_unassigned_kOSBF:2.869092923453915e-01,(sturgeon_unassigned_XYklN:1.260713382740316e-01,gar_unassigned_aFYUB:5.353080840828084e-01)0.73:9.140371249534029e-02)1.00:4.044825960060366e-01)0.70:1.395728414259438e-01)0.79:1.647442295888520e-01)1.00:2.277399486003117e-01,(sa-lungfish_unassigned_yPcGT:7.429695472799411e-01,corn-snake_unassigned_PUPEF:5.982068127402511e-01,bichir_sentan_sdXOO:5.272115095644310e-01,freshwater-stingray_unassigned_QiILH:4.902513132508259e-01,coelacanth_unassigned_oTnAR:2.808254836784032e-01,possum_Hornerin_lMuHq:7.019483040392287e-01,coelacanth_unassigned_iuuhX:5.175357114384340e-01,coelacanth_unassigned_PPEPZ:3.507429434370062e-01,cod_A1_PoqqW:5.673735179080447e-01,cod_A1_tvmoT:4.582574849520215e-01,arctic-lamprey_unassigned_LsgwN:3.755820435441551e-01,(green-odorous-frog_B_lSBuo:1.074182088690703e-02,arctic-lamprey_A1_ssfxm:1.624563852886171e-02)1.00:1.619524797452732e-01,(bichir_Proto-calgranulin_rZeEX:4.550405022076612e-01,sturgeon_Proto-calgranulin_XruKq:4.588367202090751e-01)0.89:2.294580020742300e-01,(elephant-shark_unassigned_iCQRI:4.455746848688515e-01,elephant-shark_unassigned_oKrJb:4.000339854584931e-01)1.00:4.184452830679961e-01,(XX08324529:4.415602207800103e-01,XX05329989:9.028105086402929e-01)0.57:2.714897852306818e-01,(spiny-dogfish_unassigned_NkBfF:2.644980650900649e-02,(spiny-dogfish_unassigned_xdkLz:2.712890664740154e-01,spiny-dogfish_unassigned_hoJQI:1.136279218080595e-02)0.99:5.785441372662434e-02)0.99:3.597999311458689e-01,(XX02300365:1.061728264405314e-01,(XX09587350:7.622775936937731e-03,XX00350067:8.226445414514118e-03)0.99:1.328132600332272e-01)1.00:1.122809783971021e+00,(ezo-salamander_A5/A6_UVeVW:3.455831976375965e-01,(ezo-salamander_A5/A6_UwNTi:4.734050108616993e-02,newt_A5/A6_QTwge:2.073594822143658e-01)1.00:5.156548200144812e-01)0.97:3.041805602492817e-01,(ezo-salamander_unassigned_tjYsf:6.474743131343762e-01,(zebrafish_unassigned_myfVM:1.199122031708628e-02,tilapia_unassigned_txAtU:1.214758263720990e-02)1.00:6.887303382057209e-01)0.51:2.822597151238306e-01,(spotted-catshark_unassigned_gzajh:2.788330126854938e-01,(great-white-shark_unassigned_uBdeO:1.138437511302767e-02,great-white-shark_unassigned_YkBou:3.482831704502561e-02,great-white-shark_unassigned_sGpnw:1.209915207571648e-01)1.00:1.829022865331205e-01)1.00:2.068340713696913e-01,(cod_A10/A11_cESdv:3.061506827947330e-01,(bichir_A10/A11_dvmxf:5.466230909406228e-01,(stickleback_A10/A11_nmoRt:1.219565423628869e-01,(tilapia_A10/A11_Ifcjh:1.257440315974024e-01,pufferfish_A10/A11_PcdjG:3.390455632840083e-01)0.92:8.430379394934021e-02)0.55:5.238678591625585e-02)0.86:1.159201859662172e-01)0.66:8.258529042975782e-02,(garter-snake_unassigned_ABjvK:5.325335864494959e-01,((african-lungfish_unassigned_eBIwS:3.384929755402884e-01,bichir_unassigned_fwirH:5.460478809808215e-01)1.00:3.903470054327096e-01,(african-lungfish_unassigned_qOqJr:4.676082374027680e-01,(fcqok_unassigned_HaYBB:3.859054576211098e-01,african-lungfish_unassigned_cxNtU:1.907964406405082e-01)0.99:1.910490607821929e-01)0.66:1.157515533265233e-01)0.55:1.516298343830162e-01)0.73:1.516850258756442e-01,((tasmanian-devil_G_JwWAn:6.285402582365317e-02,possum_G_bcinc:1.171239360216806e-01)0.65:5.442612632174971e-02,(human_G_AAPXn:4.256606810070872e-02,cow_G_VyMoA:7.895940181786217e-02,(wallaby_G_hipoK:6.069275647965810e-02,(elephant_G_GVafw:1.248657810532033e-01,mouse_G_AVsoc:1.673828973976641e-01)0.80:3.921224516931269e-02)0.78:2.805988354268305e-02)0.99:8.008086929308599e-02)1.00:4.144147924794122e-01,(gar_A10/A11_tswJi:1.240668633969784e-01,sturgeon_A10/A11_OwkIH:1.566024896969992e-01,(zebrafish_A10/A11_xlqNG:1.123580972332096e-01,(tilapia_A10/A11_MOIVr:1.081546382541672e-01,pufferfish_A10/A11_WhJVa:1.994807285565636e-01,stickleback_A10/A11_BmwtF:8.520011505274723e-02,(zebrafish_A10/A11_zMpkf:1.430501932970738e-01,cod_A10/A11_RbyTF:9.460198361737032e-02)0.62:3.965870637604394e-02)0.62:8.273413140148467e-02)0.55:6.163666794964667e-02)0.51:1.228476240206912e-01,((gar_A1_mweYD:1.374867954938967e-02,bichir_A1_egYHe:1.597842083446044e-02,sa-lungfish_A1_cLYmX:5.543662964590494e-03)1.00:1.617503743234485e-01,((stickleback_A1_fcXmo:1.459906348614203e-01,tilapia_A1_busBN:3.070393535694884e-01)0.87:1.155384511046181e-01,(pufferfish_A1_Hamwe:1.036248023454980e-01,(zebrafish_A1_FMLkW:1.049310019479407e-01,zebrafish_A1_TBwtE:3.318354873818161e-02)1.00:1.136044219184499e-01)1.00:9.669756839387755e-02)0.68:1.400943788420499e-01)0.58:8.127278788095950e-02,(arctic-lamprey_A10/A11_nJPYH:4.787735382480059e-01,(zebrafish_A16_lldok:7.828279772269936e-02,((great-white-shark_A10/A11_BFCEL:2.297840237852677e-02,great-white-shark_A10/A11_abYdp:1.032088526340600e-02)1.00:8.705494285615921e-02,((spotted-catshark_A10/A11_xRMeH:5.763265168564046e-03,spotted-catshark_A10/A11_zqwWD:5.848707008630723e-03)1.00:1.177686647044204e-01,(little-skate_A10/A11_nnDsc:2.074579233558629e-01,freshwater-stingray_A10/A11_GmRcI:1.080535484546439e-01)1.00:1.043791203038615e-01)0.73:3.836997039631108e-02)0.70:3.859449935944058e-02)1.00:4.425908536596900e-01)0.60:1.408617764205414e-01,(nurse-shark_unassigned_DLKub:4.510178068859158e-01,((spotted-catshark_unassigned_XDqPV:2.561004275945252e-01,nurse-shark_unassigned_ArNYU:3.264044815998030e-01)1.00:5.947376844336151e-01,(pufferfish_unassigned_hovYw:5.278949454297347e-01,pufferfish_unassigned_kCSya:4.181784043831325e-01)1.00:4.634757188066531e-01)0.71:1.802586791000286e-01,(african-lungfish_Proto-calgranulin_crJUc:6.769924636704291e-01,(sa-lungfish_unassigned_Mauza:1.660324896704146e-01,(bichir_unassigned_UbfvX:3.032593099029866e-02,(sa-lungfish_unassigned_QADwG:3.863172598933048e-02,african-lungfish_unassigned_gGZYK:2.712348308054949e-01)1.00:2.132859642595495e-01)1.00:2.943008937434458e-01)1.00:2.654025380851212e-01)0.53:1.122536918334730e-01)0.51:1.000994817664949e-01,(gar_A1_oPOlQ:9.462227653352494e-02,((zebrafish_A1_ldRVh:4.940478224669415e-02,(pufferfish_A1_AGtFv:5.612489812037853e-02,stickleback_A1_HCOxh:3.554154408242532e-02,tilapia_A1_WLGxv:5.852299329850991e-02,cod_A1_ciTNm:9.884572807946268e-02)0.72:4.285804146399725e-02)1.00:1.181498884541440e-01,(zebrafish_A1_sqhFR:1.020363517386036e-01,((tilapia_A1_zVYis:4.595836873965726e-02,stickleback_A1_BXwTq:2.305961441734325e-02)0.66:3.448042029772231e-02,(cod_A1_aipvA:8.398360414569959e-02,pufferfish_A1_PkwwM:2.284328225754680e-02)0.82:3.731104794134268e-02)1.00:1.151145050586244e-01)1.00:1.507369000834562e-01)1.00:1.112580504267882e-01)1.00:1.116385665243146e-01,((spotted-catshark_sentan_AxjNv:2.210221746423144e-01,gar_sentan_ItvhU:2.422018508949042e-01)0.82:8.292659976796365e-02,((ezo-salamander_sentan_eDQaE:1.161747156646917e-01,green-odorous-frog_sentan_WDgKN:2.317315637319026e-01)0.75:6.165214416335730e-02,((chameleon_sentan_JPrcH:3.055858521883889e-01,skink_sentan_ESspg:6.241914005363611e-02)1.00:8.899289748345840e-02,(painted-turtle_sentan_EhbCx:3.494909836967367e-02,((rock-pigeon_sentan_CkcGH:8.643355868149408e-02,(chicken_Sentan_oenGU:7.900108636377974e-02,emperor-penguin_sentan_cmoig:1.666730917002333e-02)0.95:3.245929011415002e-02)0.60:3.491372088748931e-02,((possum_sentan_jSwzc:2.721815249917084e-02,tasmanian-devil_sentan_xkisz:5.063160706615619e-02)1.00:6.316593454814973e-02,(cow_Sentan_EkkPn:7.275073543299265e-02,(human_Sentan_nYajF:7.919866087110829e-02,(mouse_Sentan_GOXOu:1.226312854256329e-01,wallaby_sentan_TSmld:7.981939220579887e-02)0.63:2.898849238073034e-02)0.59:2.939266366142636e-02)1.00:1.220112755865068e-01)1.00:1.041229266254991e-01)0.88:5.207900979972231e-02)0.82:3.248597742221047e-02)0.99:8.151330989167194e-02)0.64:8.910363939544894e-02)1.00:6.522412932824114e-01,(african-lungfish_A16_lHScV:4.152687954680645e-01,(rococo-toad_unassigned_kysHt:3.349728390830944e-02,cane-toad_unassigned_JSAPs:6.597844659608602e-02)1.00:3.333499915433707e-01,(newt_unassigned_DSUcy:4.263343754250513e-01,(ezo-salamander_unassigned_EevpD:1.996965762589726e-01,(newt_unassigned_jObaU:1.540057627094413e-01,newt_unassigned_VQnzG:2.427536324746132e-01)1.00:2.047163105818797e-01)0.73:9.425385471353047e-02)1.00:3.372569378131854e-01,((newt_unassigned_HXAGg:1.038238500397985e-01,caecilian_unassigned_YNXni:1.999218249186485e-01)0.91:1.567387582826205e-01,(newt_unassigned_AjAtj:5.840378421796207e-02,caecilian_unassigned_ZazLv:3.507422964400391e-02)1.00:2.085224227748478e-01)0.91:1.498466869712618e-01,(ezo-salamander_unassigned_EiUpF:3.455297599600193e-01,(rana_unassigned_sBXgW:8.814472269299606e-02,green-odorous-frog_unassigned_GKLgr:4.396889060396532e-02,(green-odorous-frog_unassigned_DndaE:1.859064297097300e-01,(green-odorous-frog_unassigned_CLvpj:6.106508638600509e-02,rana_unassigned_hJdNE:3.582439929517713e-02)1.00:1.188356990687338e-01)0.99:1.094540196835605e-01)1.00:4.322607827082820e-01)0.77:1.678015961667192e-01)1.00:4.988709815445079e-01,(caecilian_P_ZvHcS:2.524940782152538e-01,((gar_P_bHJMp:1.268960103445835e-01,(stickleback_P_XMrfv:1.237211615700210e-01,(pufferfish_P_HpGoi:1.814879169187197e-01,pufferfish_P_UXqwI:5.305533274185008e-01)1.00:1.208216434022630e-01)1.00:1.512833173573500e-01)0.97:1.231955170760016e-01,(bichir_P_irDbZ:1.893691172562996e-01,(newt_P_JtDDw:2.598204515378708e-02,(ezo-salamander_P_OlPhm:1.078101956557272e-01,(ezo-salamander_P_JaAZd:3.889916724791165e-02,ezo-salamander_P_dBSBB:2.000157505418512e-01)0.79:7.214834653608120e-02)0.69:5.288943995576456e-02)0.99:9.705544556492635e-02,(painted-turtle_P_aaWlq:9.577020890493841e-02,(possum_P_qScOQ:9.534984969716002e-02,tasmanian-devil_P_RDDOG:1.068637154109627e-01)1.00:1.654980270507262e-01,((sa-lungfish_P_BMBhp:8.875103517610831e-03,bichir_P_ZnTKe:1.036464349654979e-01)1.00:2.797907925508518e-01,(wallaby_P_OLPPT:1.137012458259226e-01,human_P_ocsRc:8.790477002340305e-02)1.00:1.118644492624581e-01)0.58:6.265260967879466e-02)0.88:4.932381427855909e-02)0.87:8.259533952411760e-02)0.72:7.197789895925760e-02)0.95:2.163071332944958e-01,((echidna_A1_XqCnE:1.333690997405044e-01,(wallaby_A1_mczNQ:1.590280552870875e-02,(cow_A1_ewWrt:6.263201348784274e-03,human_A1_OKvCR:1.511226647667465e-02,elephant_A1_YaekY:1.216291290284634e-02,mouse_A1_VOAlu:5.993543545520794e-02,(possum_A1_KnwkL:1.846408832144022e-02,tasmanian-devil_A1_ultOh:2.203084427308342e-02)0.99:7.083860992154238e-02)0.68:2.617285952665208e-02)0.84:6.851572259397497e-02)0.80:7.545781398889657e-02,(tuatara_A1_NpiZq:9.324096072846837e-02,(alligator_A1_dvkVV:1.141498054412396e-01,(rock-pigeon_A1_CTJBb:6.859804139195418e-03,emperor-penguin_A1_DBEhs:6.912448986507585e-03)0.90:2.739844717562772e-02)0.71:3.500612252520587e-02,(skink_A1_FOKfK:7.779588491604780e-02,chameleon_A1_WrDki:1.646835317695321e-01,skink_A1_KnMBL:7.283276762846000e-02,gecko_unassigned_JIvpl:3.066696716176090e-01,(corn-snake_A1_dArXG:5.045049448265658e-02,corn-snake_A1_VBqyz:1.119277340875771e-01)1.00:3.419791013618834e-01)0.50:4.810694997784564e-02,((green-odorous-frog_A1_VyIIR:1.397316602251167e-01,(newt_A1_tKeUv:1.489062816253051e-01,ezo-salamander_A1_XVaee:4.934150257632360e-02)1.00:1.870538676915333e-01)0.57:7.161137779129992e-02,(cane-toad_A1_rJuTR:1.079673658152818e-01,(rococo-toad_A1_vdnrZ:5.882473116074187e-03,cane-toad_A1_iCQlL:5.939029781890129e-03)0.53:1.319076669164742e-02)0.98:6.685437374100521e-02)0.90:1.776372396584022e-01)0.67:7.404852823836713e-02)0.59:1.211996901771491e-01,((corn-snake_A5_NoycU:1.824028830959528e-01,(cow_A5_RhQBh:4.324335769636110e-02,mouse_A5_CTcAj:2.469238854066115e-02,(human_A5_bbYxS:4.610411559686230e-02,(elephant_A5_EnFpO:2.616477630367130e-02,(painted-turtle_A5_DJeot:2.401921257570014e-01,wallaby_A5_sRXti:6.656250361979460e-02,tasmanian-devil_A5_FaYEE:2.622490158938532e-02)0.63:1.806329240861213e-02)0.71:4.781403302920219e-02)0.81:4.950991025526422e-02)0.98:1.584694740721298e-01)1.00:2.500441688146789e-01,(platypus_A6_dgZKV:6.773202240570017e-01,chicken_A6_iEsoX:5.598304617839606e-02,painted-turtle_A6_bjMYw:8.262958447990286e-02,(possum_A6_OFRuD:3.535971583891991e-01,tasmanian-devil_A6_KIzTc:1.372313969367042e-01)0.98:2.034641766329366e-01,(gecko_A6_UBnBx:3.913312939394265e-02,corn-snake_A6_FKTfa:2.978024454739125e-02)1.00:8.952323397068586e-02,(skink_A6_VpIbx:2.668312058024936e-01,(garter-snake_A6_iNVuD:2.141802719390697e-01,(gecko_A6_wHOfF:6.395998494269663e-03,corn-snake_A6_NLbPd:6.112936320793260e-03)1.00:9.492325593530204e-02)0.71:4.668498842065765e-02)0.59:4.260298886337113e-02,((human_A6_KdvoM:2.357945868675217e-02,mouse_A6_eZjNG:1.826104577501369e-02)0.94:2.665925553123063e-02,(wallaby_A6_PRdlX:1.386110487997593e-01,elephant_A6_OWqkB:1.647654856781129e-02,(alligator_A6_SupIG:2.498884406305087e-01,(chameleon_A6_veOyi:3.687705960295328e-01,(echidna_A6_pTNLQ:1.771395374821247e-01,platypus_A6_yaQDG:2.365046449306102e-01)1.00:2.322723197128820e-01)0.65:1.479439332635263e-01)0.72:1.235363708768224e-01)0.60:1.920408705855966e-02)0.83:1.012399301554354e-01)0.93:1.912082754432095e-01)0.62:7.207003278117059e-02,((elephant_B_VFVEV:1.537910968879869e-02,((mouse_B_slMMr:1.557797744057912e-02,human_B_QEcUB:1.103011093950274e-02)0.64:1.707878879233049e-02,(cow_B_eoWGC:1.953965763676256e-02,wallaby_B_DeDBF:3.270394078731386e-02)0.85:2.345011489593149e-02)0.54:1.993510100176489e-02)0.84:6.231056484191861e-02,(painted-turtle_B_lVsru:3.507032399638467e-02,(chicken_B_OAPjc:1.006686247592656e-02,(emperor-penguin_B_ofWgZ:6.462793049569248e-03,rock-pigeon_B_PVmyH:6.828864118639457e-03)0.86:1.551992866254394e-02)0.94:3.653421337969938e-02,(tasmanian-devil_B_Uibms:1.090630125854801e-01,(echidna_B_KOtDn:1.573212900081234e-02,platypus_B_FBngD:7.103707282722142e-03,(echidna_B_RaUiC:1.084463460544673e-01,echidna_B_NhzRb:9.493524732819522e-02)0.66:4.185643623341335e-02)1.00:1.440576328358331e-01,(coelacanth_B_LsLrx:2.046402354738057e-01,((bichir_B_qDfDm:8.069005085621983e-02,(sturgeon_B_XGMLL:5.227825379053610e-02,(gar_B_YATPf:5.059832712167987e-02,(zebrafish_B_MteUA:9.731858281600742e-02,(pufferfish_B_LuUHV:1.067144572719049e-01,stickleback_B_aNyDa:3.955573286146274e-02)1.00:2.097867206461709e-01)1.00:7.044317397256156e-02)1.00:6.001543464886094e-02)0.97:5.577889658861261e-02)1.00:1.327477703167259e-01,((little-skate_B_hJmtl:1.086679445352887e-01,(spotted-catshark_B_BoPOW:2.228752400679745e-02,spotted-catshark_B_RkIoH:3.480209912073255e-02)0.99:6.784398979991670e-02)0.75:5.394338390759607e-02,((coelacanth_B_KIsLM:3.800289647766828e-01,ezo-salamander_B_nNDLk:3.595568615759093e-01)0.97:1.372881396914537e-01,(bichir_B_OKvmv:2.183069579942680e-01,tilapia_B_CGtoq:1.182762718105640e-01,cod_B_zzFjG:2.030368800940245e-01,(sturgeon_B_zErgM:1.241273365072826e-01,sa-lungfish_unassigned_lRwti:4.704773000256522e-01)0.84:9.260539086681252e-02,(stickleback_B_YZGCw:2.785131927191509e-01,gar_B_gPFti:5.216468697467177e-02)0.57:4.967791929538092e-02)0.53:4.651626524051244e-02)1.00:2.885349034869591e-01)0.82:9.131683856058992e-02)0.78:8.000308729160226e-02)0.66:5.975639693192018e-02)0.74:5.755480646592574e-02)0.81:1.254645548875204e-01)1.00:3.860209548431714e-01,((african-lungfish_A11_niBYE:2.775113401797654e-01,sa-lungfish_A11_ZnrMb:4.220762353855224e-01)1.00:4.218018839401903e-01,((caecilian_A11_QUHbR:3.609141241849810e-01,((ezo-salamander_A11_XnbEA:1.521865332062069e-01,(cane-toad_A11_IUZYR:8.387790516952345e-02,caecilian_A11_ONXIo:4.117116595317998e-02)1.00:9.203149959479348e-02)1.00:1.462024859520920e-01,((green-odorous-frog_A11_fZjMq:4.714290988946821e-02,rana_A11_VIPBq:1.050779515189483e-02)0.98:6.869387336103829e-02,(rana_A11_ZPGmr:5.370747827374934e-01,(rococo-toad_A11_riawN:5.519983049877769e-03,cane-toad_A11_gJFkV:5.594686973874389e-03)1.00:1.232153674788417e-01)0.89:1.046338005851084e-01)1.00:1.315101672000827e-01)1.00:1.406722294801000e-01)0.99:1.421687164942796e-01,(chicken_A11_utImB:6.399965009375012e-02,(rock-pigeon_A11_EmCan:1.753555530236861e-02,emperor-penguin_A11_MFBNl:2.059246263046695e-02)0.97:8.206485763980027e-02,(corn-snake_A11_WhRCB:3.315980905425958e-01,python_A11_kYMup:9.594126821521098e-02,(skink_A11_vSlyY:2.205361668471608e-01,chameleon_A11_KqVei:1.303148718443341e-01)0.71:4.659461724959464e-02,(garter-snake_A11_GHCpy:5.212192706143478e-02,(corn-snake_A11_YExGq:1.055141646925742e-01,corn-snake_A11_OlaTQ:1.293136009284924e-02)1.00:7.343608834660718e-02)0.54:4.349978479189255e-02)0.91:1.205915595769568e-01,((echidna_A11_IHLRk:1.801147462570664e-02,platypus_A11_shXsV:2.949178157157294e-02)0.99:1.149637151899728e-01,((tasmanian-devil_A11_eBEYM:5.908634300882797e-02,possum_A11_pqFky:1.611939707426264e-01)0.81:4.113823405391900e-02,(echidna_A11_BFFDO:1.613699132407732e-02,echidna_A11_ppjeS:1.954119489075140e-01)1.00:1.324830949834674e-01)0.98:7.205130940127413e-02,((wallaby_A11_VYwDX:1.225972601167876e-01,elephant_A11_YTBdO:4.456312873852540e-02)0.86:3.514423067361132e-02,(ezo-salamander_A11_YPKqH:2.524813658369953e-01,human_A11_JqeMh:3.500486670044536e-02)0.86:3.803942626702842e-02,(mouse_A11_BpaNt:6.934907383523080e-02,cow_A11_zvAcE:7.035623182871445e-02)0.54:2.398631450994278e-02)0.70:4.941360428216610e-02)0.73:8.597309384583861e-02)0.59:1.028370659948611e-01)1.00:3.471117770517087e-01)0.62:1.590221669721472e-01,(((rock-pigeon_A3/A4_Rortm:3.294739277668744e-02,emperor-penguin_A3/A4_QJfNX:8.377640718752136e-02)1.00:1.666529881365174e-01,(platypus_A3_ieYIF:2.804651066644119e-01,((tasmanian-devil_A3_guwRn:9.209153815604332e-02,possum_A3_nMLGn:4.463364677564215e-02)0.65:4.342643485818471e-02,(mouse_A3_KAbgX:5.777020967996811e-02,(elephant_A3_NPxjM:9.653629201138675e-02,(human_A3_PwlhP:2.377413156099492e-02,(sea-lamprey_A1_LEQPP:2.819786400395142e-01,wallaby_A3_TeCYi:8.754695681008520e-02)1.00:7.209122496237234e-02)0.72:1.680521251778623e-02)0.88:2.837110626030604e-02)1.00:1.429878533864537e-01)1.00:2.197120749308998e-01)1.00:3.418115718113304e-01)0.82:7.917259654087846e-02,((rock-pigeon_A2/A3/A4_WzLOy:6.476956849194238e-02,emperor-penguin_A2/A3/A4_AOoQM:7.293298874664685e-02)1.00:7.586499670260222e-02,((platypus_A2_IVdeM:1.347551813053991e-01,(tasmanian-devil_A2_dlbYa:5.684770614814133e-02,tasmanian-devil_A2_rOKcn:1.606233805961715e-02)1.00:2.580070565845701e-01,(painted-turtle_A2_XEgZq:1.535574984022436e-01,(gecko_A2_BoABi:1.275935984187593e-01,skink_A2_muIAW:1.002979797650672e-01)1.00:1.571600200699604e-01)1.00:1.980522175797236e-01,(elephant_A2_mzFrx:4.269893778623786e-02,(human_A2_zNmZc:6.317932495978994e-02,(mouse_A2_ZMBuR:5.376951353762646e-01,cow_A2_zQcyb:1.365821890353843e-02)0.91:3.891939427121192e-02)0.86:2.778574944033717e-02)0.95:5.270741619871040e-02)1.00:1.794857479856585e-01,((skink_A4_tZOTE:1.506896660704658e-01,gecko_A4_msZCJ:1.664536631423433e-01)0.91:5.338916357558929e-02,((echidna_A4_fQbjM:1.469098392114215e-01,(echidna_A4_HzDWI:4.180131447153114e-02,platypus_A4_imiQw:3.401660519587864e-02)0.61:3.520828782852998e-02)1.00:1.209495213286400e-01,((corn-snake_A4_HbUug:4.154974498049598e-02,python_A4_Yjkob:7.152785548982936e-02)1.00:2.026272122243466e-01,(possum_A4_VQVKn:8.422211646241519e-02,(tasmanian-devil_A4_iPfHA:5.500559796597054e-02,(mouse_A4_Jcmee:5.934590506437365e-02,wallaby_A4_VjjKU:6.610759287744723e-02,human_A4_yFbXn:9.763697013131685e-03,elephant_A4_zkDlx:2.895987268886911e-02,cow_A4_UXqvM:2.065760405937715e-02)1.00:5.637559067125468e-02)0.85:2.948155528516121e-02)0.86:5.610785779822593e-02)0.79:4.360559699958206e-02)0.79:4.077447052537506e-02)0.63:3.586461925038849e-02)0.89:6.715313688164802e-02)0.60:4.801635227552544e-02)1.00:1.851346438307409e-01,((spotted-catshark_Z_jXWmz:1.955412225746094e-01,little-skate_Z_ceSnk:1.900637996781566e-01)0.99:1.256876546114681e-01,(sturgeon_Z_cqokI:1.269117265287937e-01,(gar_Z_GeKfv:4.449744006496861e-02,(zebrafish_Z_Vwtwj:5.085648399818326e-02,cod_Z_XrelF:6.536891824397088e-02,bichir_Z_FkFzT:2.467018934053176e-01,(stickleback_Z_yMfdP:8.113864761315348e-02,(pufferfish_Z_YYSRR:3.497507923028654e-01,tilapia_Z_SosGm:1.659319100003295e-01)0.69:8.327157682940346e-02)0.73:1.151515559356568e-01)0.72:5.938355198898867e-02)0.64:4.606566310086253e-02)0.77:9.558537154679311e-02,(spotted-catshark_Z_jsSeM:1.087035707431524e-01,(corn-snake_Z_dKTGs:5.591725129340810e-02,caecilian_Z_UQAdH:5.254603582528567e-02,(newt_Z_cNHbt:1.023490228292996e-02,ezo-salamander_Z_sTZtw:8.692431196285596e-03)0.95:2.914871620021313e-02,(coelacanth_Z_Bygyg:1.278937089181757e-01,sa-lungfish_Z_ppjUo:1.233621246491542e-01,(gar_Z_BmNnl:7.770536110577183e-03,(sa-lungfish_Z_rGlqU:4.011641073170041e-01,(zebrafish_Z_HBaHa:5.764245762333416e-02,(stickleback_Z_ItKzm:4.429968126082788e-02,cod_Z_JrERU:5.017084271382906e-02,pufferfish_Z_RoSIp:2.262535261565293e-02,(tilapia_Z_iUyKc:3.375023636684884e-02,tilapia_Z_tkzYX:6.164778033871339e-02)1.00:7.502250741572879e-02)0.97:3.320031212771908e-02)0.53:3.068621692047581e-02)0.78:6.464026230727379e-02)0.79:5.520481862071189e-02)0.51:3.589081364507381e-02,((emperor-penguin_Z_LPIAs:1.484417806816661e-01,(chicken_Z_WpgnG:1.379055230638066e-01,(green-odorous-frog_Proto-calgranulin_LOrXC:7.198341070533212e-02,rock-pigeon_Z_UPaRJ:2.454354917876836e-02)0.99:3.206529676392789e-02)0.74:5.471112113645381e-02)0.64:7.060707435455073e-02,(painted-turtle_Z_vFOzk:2.739740419593178e-02,(alligator_Z_PRMjO:1.267037379695241e-02,(crocodile_Z_UjKES:2.045585059560530e-02,gharial_Z_Msnhp:4.549344293368716e-02)0.76:3.750510427089029e-02)1.00:9.215584389418684e-02)0.88:2.837160704556954e-02,((platypus_Z_iZHcz:1.426851203252831e-02,echidna_Z_pkQzj:4.013887675114052e-02)1.00:1.222557441720856e-01,(possum_Z_gbfds:1.348003713579003e-02,(tasmanian-devil_Z_digaW:2.191242541317817e-02,(cow_Z_wdhwC:5.248619262279924e-02,human_Z_GygsR:7.336287435200776e-02,elephant_Z_vhjrb:1.410961855738274e-02,(wallaby_Z_GbpsI:2.416026991022448e-02,mouse_Z_cPFes:1.418417164256113e-02)0.94:1.635665979598391e-02)1.00:8.202811552216979e-02)0.53:2.300527452118226e-02)0.96:4.581568465584722e-02)0.99:5.354844538200226e-02)0.55:2.952919416939572e-02)0.71:7.507973765946289e-02)0.93:7.550427978174717e-02)0.52:6.947871249497388e-02,((coelacanth_A10_Pusny:4.211006338789458e-01,((african-lungfish_A10_UHXEK:5.305107493784027e-01,(sa-lungfish_A10_rwgqG:3.593082254706852e-01,african-lungfish_A10_YvDUt:4.691976858741176e-01)1.00:3.551898150833552e-01)0.82:1.152859060539066e-01,((african-lungfish_A10_iGaDu:3.586801860159556e-01,african-lungfish_A10_jxVUP:4.790611348370927e-02)1.00:5.195965308410440e-01,(african-lungfish_A10_DZTfB:2.028126906196158e-01,sa-lungfish_A10_ModCD:3.733013448106897e-01)1.00:4.258517539649187e-01)0.99:1.958767529722529e-01)1.00:2.573915967719538e-01)0.79:7.877671810250379e-02,((tuatara_A10_jgyIz:1.383272193349413e-01,(skink_A10_NjRUd:5.641463669428504e-02,gecko_A10_qEtlx:3.348271652963062e-02,(chameleon_A10_BxgiX:9.654566942443490e-02,(python_A10_OXfIq:9.744370236675345e-03,(corn-snake_A10_csKqj:5.856355883970336e-02,corn-snake_A10_ZCnRf:1.506416890380158e-01)0.60:4.096757490986268e-02)0.78:2.818188418186342e-02)0.94:3.506869950296290e-02)1.00:2.034629518900957e-01)0.70:4.623729919098896e-02,((chicken_A10_mwEaf:1.757957372957643e-02,(gharial_A10_VaIrw:2.281894544361354e-02,alligator_A10_XxTmA:1.894065320894673e-02)0.60:1.933385489233945e-02)0.91:2.663309833777155e-02,(painted-turtle_A10_eOsex:4.033247829135733e-02,(wallaby_A10_dpytL:2.073046796132501e-01,mouse_A10_dzXoG:6.645992992804914e-02,elephant_A10_BEhWj:6.117156417065623e-03,human_A10_Vxclw:6.272138336776659e-03,echidna_A10_Yfvso:3.113249834204909e-02,tasmanian-devil_A10_ikZmk:6.323437758812478e-03,elephant_A10_jFNeu:9.052930222460538e-02,cow_A10_OYdHa:6.430969979646244e-03,(wallaby_A10_NXnMu:1.748277608678251e-01,wallaby_A10_TIkPx:1.124067458999408e-01)1.00:4.302716330714752e-02,(wallaby_A10_AiGLD:9.815616146562381e-03,wallaby_A10_cCbbC:8.514105668499485e-02)0.77:2.166705540836355e-02,((possum_A10_pojcU:2.003370591705543e-01,possum_A10_mXugI:6.420052144202189e-03)0.93:1.782379178213862e-02,(caecilian_A10_ddLFU:1.493474624111133e-01,(ezo-salamander_A10_XhAsO:7.160095084752932e-02,(newt_A10_MAFUH:4.060097441632023e-02,caecilian_A10_mannW:2.786258993569725e-02)1.00:1.261560650338039e-01,((cane-toad_A10_CPFUe:5.427093371218255e-03,rococo-toad_A10_CPhWP:5.490870860358511e-03)1.00:1.796672495340228e-01,(green-odorous-frog_A10_bxBaU:4.118048110662113e-02,(rana_A10_dTYNq:1.431490114414283e-02,rana_A10_AMnDV:6.936404685014572e-02)0.95:2.185654659855611e-02)0.90:4.376533919160695e-02)1.00:1.186199184142039e-01)1.00:7.869612522276613e-02)1.00:1.347754664595194e-01)0.56:2.000654016619114e-02)0.69:4.897898825714118e-02)0.54:2.451633930614526e-02)0.66:4.442503371214893e-02)1.00:1.309521594683369e-01)0.99:1.745941570146695e-01,(gecko_A7_sAAWq:6.097529325842250e-01,skink_A7_ReJFV:3.356017055342408e-01,(tuatara_MRP-126_uuIQz:3.799241478274276e-01,gecko_MRP-126_ixmMo:4.816569725723922e-01)0.70:1.055555762760301e-01,(possum_A9_GVfhG:1.491179889523216e-01,tasmanian-devil_A9_vQwXP:1.842693843001219e-01)1.00:3.491775152471047e-01,(chicken_MRP-126_HWJhe:1.362102541776577e-01,(rock-pigeon_MRP-126_gJWmJ:4.514490393450262e-02,emperor-penguin_MRP-126_tApNl:1.251524551520320e-01)0.77:5.315329658840594e-02)1.00:3.079936568915787e-01,(wallaby_A12_nozpv:1.781366842521692e-01,(elephant_A12_rYDFh:2.762014049052329e-01,(human_A12_dBUnp:2.865199557868485e-01,cow_A12_GmOis:9.969692950921112e-02)0.98:8.440185908226021e-02)0.51:3.953377630569416e-02)1.00:2.257459599676036e-01,(platypus_A9_bIqXE:8.418956225998939e-01,(mouse_A9_ZIkWH:2.724539414188299e-01,(elephant_A9_ZNUPL:1.332457777936983e-01,human_A9_uMnTB:1.848184225336434e-01,(cow_A9_ProSS:1.160594251484562e-01,wallaby_A9_WCHbA:2.249354800556687e-01)0.63:4.532490262450625e-02)0.78:8.097090550359839e-02)0.87:1.579288040690818e-01)0.64:1.377008743632369e-01,(platypus_A8_pfMvE:1.423634217092803e-01,((possum_A8_UKlMS:3.358291858165843e-01,(tasmanian-devil_A8_vZTkw:6.991676064533691e-03,tasmanian-devil_A8_lVtpO:6.645382039464294e-03)1.00:2.646710438122964e-01)0.97:1.755662196367023e-01,(elephant_A8_pZbYj:2.280873171713087e-01,((mouse_A8_XijMx:3.037117200408311e-01,wallaby_A8_KJXDz:2.197355070552159e-01)0.68:7.339723101579783e-02,(human_A8_uhqTh:1.566948035077778e-01,cow_A8_IQrnM:1.438482379887614e-01)0.78:4.701524742049124e-02)0.56:4.279508088671170e-02)1.00:1.538161410673452e-01)0.99:1.904965961242166e-01)0.99:2.568666052570111e-01,((possum_A7_eEIyr:3.034255977729007e-01,tasmanian-devil_A7_WpjGv:2.460232431830545e-01)1.00:2.388152629862900e-01,(corn-snake_A7_GtlBT:4.372774037658741e-01,(chameleon_A7_plbvf:4.371107325929053e-01,(echidna_A7_ISXBk:5.438893844388027e-01,((possum_A15A_jTxQX:1.606629497637481e-01,(mouse_A15A_vXYmc:9.658254148998356e-02,wallaby_A15A_GypBp:8.511254211286561e-02)0.99:1.104608091740885e-01)1.00:4.585506057816922e-01,(tuatara_A15A_iPWHR:5.225529922638174e-01,(chameleon_A15A_iSPeU:1.180551650344417e-01,gecko_A15A_kiziW:3.016669119233285e-01)1.00:4.388054893094155e-01)0.73:1.198505590888587e-01)1.00:2.373670812237170e-01,(cow_A7_teZRK:1.038534904889019e-01,(wallaby_A7_pzHtG:7.790397405753200e-01,wallaby_A7_alsUF:1.807388814807488e-01,(wallaby_A7_barZN:3.119492143911373e-01,((elephant_A7_jIvdu:5.537283126325539e-02,elephant_A7_pFAKl:7.395475585497691e-02)1.00:2.521855872284827e-01,(human_A7_mBXjT:2.300663481300691e-02,human_A7A_ovTKu:5.524455522602700e-02)1.00:1.144438305283824e-01)0.52:6.032858637025178e-02)0.52:6.054498833329847e-02)0.98:1.310417397726964e-01)1.00:4.946921831502900e-01)0.92:1.679009206976729e-01)0.55:1.199936962141437e-01)0.62:1.549802053166099e-01)0.59:2.019409285490585e-01)0.75:1.822995656777394e-01,((ezo-salamander_Proto-fused_GmzHD:3.407001457049200e-01,(ezo-salamander_Proto-fused_VHfMh:2.965016264545990e-01,ezo-salamander_Proto-fused_MHdbf:3.653013762200722e-01)0.51:5.732206306940821e-02)0.99:1.593287327257457e-01,(rock-pigeon_Proto-fused_BwRzx:4.417184130358131e-01,(corn-snake_cornulin_IDmAa:4.193354577328245e-01,(chicken_cornulin_kFkcP:3.124062553974428e-01,((possum_cornulin_ZOpeS:4.306716723602302e-02,tasmanian-devil_cornulin_UbHca:3.129481106242243e-02)1.00:8.823010113530730e-02,(human_cornulin_atMkj:4.105791994445052e-02,cow_cornulin_gUlpm:6.771502551656694e-02,(wallaby_cornulin_xRLbe:1.034949480302869e-01,elephant_cornulin_SLXon:6.443215879002126e-02)0.57:2.255423867234285e-02)0.86:7.406322239263440e-02)0.93:2.049647097142402e-01)0.54:1.212287320760343e-01)0.56:1.669291236291383e-01,(((possum_Trichohyalin-like1_AkTEM:6.467598452323265e-03,possum_Trichohyalin-like1_xdtBR:6.502735040400841e-03)1.00:3.239321836162995e-01,(wallaby_Trichohyalin-like1_ajtOS:1.336222397353364e-01,(mouse_Trichohyalin-like1_IERUI:2.873901351495426e-01,elephant_Trichohyalin-like1_UzJyb:1.381140304693152e-01)0.59:2.870486817836365e-02)1.00:1.943222638665562e-01)1.00:3.760614058096017e-01,((platypus_Trichohyalin_JzzOL:2.555803347803501e-01,(tasmanian-devil_Trichohyalin_mkXkN:1.468752907621690e-01,(possum_repetin_KFigr:1.836205222523556e-02,human_Trichohyalin_VdXmr:2.662929795998209e-01)0.67:4.953752716617098e-02)1.00:2.210357581393031e-01)0.80:6.437753013630715e-02,((possum_repetin_PKIDN:6.872735236141191e-02,tasmanian-devil_repetin_caIaW:1.353342153707599e-01)1.00:1.149359411146528e-01,(wallaby_repetin_BWaes:5.405450794693564e-02,(cow_repetin_jWwHD:9.396700398417877e-02,(mouse_Repetin_GILly:2.011151955907961e-01,human_repetin_ENzUY:1.047787975266923e-01)0.79:4.491525595014145e-02)0.53:1.806849502481788e-02)1.00:1.234130760520010e-01)1.00:9.681349263509076e-02)0.80:8.230100466521151e-02,(platypus_Hornerin_syrHL:1.152063816892969e-01,possum_Filaggrin-2_UtGub:3.079311479460543e-01,(mouse_Hornerin_rCHcn:1.306062744580822e-01,human_Hornerin_Vilbh:1.204576120631192e-01)1.00:1.816758259930359e-01,((caecilian_unassigned_lJwjr:3.151070345650120e-02,possum_Hornerin_umTwh:7.381193564826471e-02)1.00:1.440581840562706e-01,(tasmanian-devil_Hornerin_jguMq:2.832538075177307e-02,(possum_Hornerin_oFFCB:6.201339382933988e-03,nurse-shark_A10/A11_lLpjz:6.200529638083201e-03)1.00:3.691392142469946e-02)1.00:1.316230208607433e-01)0.89:4.297678171506610e-02,(mouse_Filaggrin_jsxaT:3.597332807709383e-01,((wallaby_Filaggrin_ALAEc:3.279782117301022e-01,human_Filaggrin_DKjqY:1.219002118579580e-01)0.71:5.441372188242433e-02,(elephant_Filaggrin_Ldnah:5.810607468217409e-03,elephant_Filaggrin_iQbFg:6.060777088607762e-03,elephant_Filaggrin_HcbjU:6.319612326868287e-03)1.00:1.073119204499729e-01)0.60:6.993563443978135e-02)1.00:2.403767650127379e-01,(cow_Filaggrin-2_aGNwm:1.970298083617512e-02,wallaby_Filaggrin-2_wcfLe:1.018750160237581e-01,(human_Filaggrin-2_FTZDR:5.591246024702733e-02,(elephant_Filaggrin-2_LYrGP:6.489851542856107e-03,elephant_Filaggrin-2_EnaGE:6.288438471787866e-03)0.99:3.762595578365546e-02,(mouse_Filaggrin-2_OqRNC:6.600064700295396e-03,mouse_Filaggrin-2_TcKua:6.177728453234529e-03)1.00:7.396898040032089e-02)0.71:2.370293924138488e-02)1.00:1.127208726965893e-01)1.00:2.527952986856671e-01)0.77:1.312039737934264e-01)0.59:1.545788091917233e-01)0.61:2.709196499074341e-01)0.50:1.028648637685605e-01)0.56:1.362509572958200e-01);
